# Supplementary material for: Helix Folding in One Dimension: Effects of Proline Co-Solvent on Free Energy Landscape of Hydrogen Bond Dynamics in Alanine Peptides
Source: Life (Basel). 2025 May 19;15(5):809. doi: 10.3390/life15050809 (PMC12113030; doi:10.3390/life15050809)
Supplement: Supplementary file 1 [file life-15-00809-s001.zip]

Archive with 1 entries (1 files):
- life-3630678-supplementary.pdf
